# Supplementary material for: Disruption of mitochondrial electron transport impairs urinary concentration via AMPK-dependent suppression of aquaporin 2
Source: JCI Insight. 2024 Nov 22;9(22):e182087. doi: 10.1172/jci.insight.182087 (PMC11601893; doi:10.1172/jci.insight.182087)
Supplement: Supporting data values [file jciinsight-9-182087-s121.xlsx]

## Sheet: Figure 1
Figure 1 - Numerical Data
Mouse		Number of tubules
5185 (6W)		GFP+	GFP-AQP2+	GFP+AQP2-
C: Cortex	C1	10	5	3
M: Medulla	C2	18	3	3
	C3	14	8	2
	C4	12	9	0
	C5	11	6	0	GFP+/(GFP-AQP2+)+GFP+ (%)	GFP+AQP2- /GFP+ (%)
		65	31	8	67.7083	12.3077
	M1	34	11	0
	M2	30	13	0
	M3	38	2	0	GFP+/(GFP-AQP2+)+GFP+ (%)	GFP+AQP2- /GFP+ (%)
		102	26	0	79.6875	0
Mouse		Number of tubules
6557 (6W)		GFP+	GFP-AQP2+	GFP+AQP2-
C: Cortex	C1	22	10	4
M: Medulla	C2	41	7	4
	C3	21	6	1
	C4	27	9	3
	C5	12	12	3	GFP+/(GFP-AQP2+)+GFP+ (%)	GFP+AQP2- /GFP+ (%)
		123	44	15	73.6527	12.1951
	M1	32	2	1
	M2	36	5	0
	M3	50	7	0	GFP+/(GFP-AQP2+)+GFP+ (%)	GFP+AQP2- /GFP+ (%)
		118	14	1	89.3939	0.847458
Mouse		Number of tubules
6910 (6W)		GFP+	GFP-AQP2+	GFP+AQP2-
C: Cortex	C1	12	10	2
M: Medulla	C2	30	19	4
	C3	25	12	2
	C4	16	12	1
	C5	16	11	1	GFP+/(GFP-AQP2+)+GFP+ (%)	GFP+AQP2- /GFP+ (%)
		99	64	10	60.7362	10.101
	M1	108	5	1
	M2	113	9	0
	M3	76	4	0	GFP+/(GFP-AQP2+)+GFP+ (%)	GFP+AQP2- /GFP+ (%)
		297	18	1	94.2857	0.3367
Mouse		Number of tubules
7587 (6M)		GFP+	GFP-AQP2+	GFP+AQP2-
C: Cortex	C1	22	10	11
M: Medulla	C2	19	16	11
	C3	16	12	9
	C4	22	9	5
	C5	31	7	7	GFP+/(GFP-AQP2+)+GFP+ (%)	GFP+AQP2- /GFP+ (%)
		110	54	43	67.0732	39.0909
	M1	42	2	2
	M2	31	9	6
	M3	97	3	3	GFP+/(GFP-AQP2+)+GFP+ (%)	GFP+AQP2- /GFP+ (%)
		170	14	11	92.3913	6.47059
Mouse		Number of tubules
7590 (6M)		GFP+	GFP-AQP2+	GFP+AQP2-
C: Cortex	C1	14	12	11
M: Medulla	C2	19	4	6
	C3	29	4	14
	C4	21	8	10
	C5	12	5	8	GFP+/(GFP-AQP2+)+GFP+ (%)	GFP+AQP2- /GFP+ (%)
		95	33	49	74.2188	51.5789
	M1	64	4	12
	M2	72	10	11
	M3	39	7	12	GFP+/(GFP-AQP2+)+GFP+ (%)	GFP+AQP2- /GFP+ (%)
		175	21	35	89.2857	20
Mouse		Number of tubules
7597 (6M)		GFP+	GFP-AQP2+	GFP+AQP2-
C: Cortex	C1	13	9	4
M: Medulla	C2	16	10	6
	C3	15	6	2
	C4	9	9	2
	C5	14	9	2	GFP+/(GFP-AQP2+)+GFP+ (%)	GFP+AQP2- /GFP+ (%)
		67	43	16	60.9091	23.8806
	M1	27	12	2
	M2	12	13	2
	M3	48	4	5	GFP+/(GFP-AQP2+)+GFP+ (%)	GFP+AQP2- /GFP+ (%)
		87	29	9	75	10.3448

## Sheet: Figure 2
Figure 2 and Supplementary Figure S2 - Numerical Data - Quantification of AQP2+ and ENaC+ tubules
	Cortical AQP2			Cortical ENaC			Ratio Cortical AQP2:ENaC
	Control	Qpc -/-		Control	Qpc -/-		Control	Qpc -/-
1	243	138	1	1175	1114	1	0.206809	0.123878
2	311	90	2	1182	1572	2	0.263113	0.0572519
3	302	220	3	1300	1072	3	0.232308	0.205224
4	217	16	4	1273	681	4	0.170463	0.0234949
5	314	282	5	1613	1348	5	0.194668	0.209199
6	236	138	6	1781	1018	6	0.13251	0.13556
7	234	117	7	1049	2163	7	0.22307	0.0540915
8		121	8		1023	8		0.11828
	Medullary AQP2			Medullary ENaC			Ratio Medullary AQP2:ENaC
	Control	Qpc -/-		Control	Qpc -/-		Control	Qpc -/-
1	852	594	1	790	615	1	1.07848	0.965854
2	864	1173	2	647	1077	2	1.33539	1.08914
3	1007	651	3	918	661	3	1.09695	0.984871
4	1157	359	4	1098	528	4	1.05373	0.679924
5	822	1246	5	653	1201	5	1.25881	1.03747
6	2118	3	6	1576	11	6	1.34391	0.272727
7	1507	1152	7	1282	1155	7	1.17551	0.997403
8		481	8		1237	8		0.388844
	Whole Kidney AQP2			Whole Kidney ENaC			Ratio Whole Kidney AQP2:ENaC
	Control	Qpc -/-		Control	Qpc -/-		Control	Qpc -/-
1	1095	732	1	1965	1729	1	0.557252	0.423366
2	1175	1263	2	1829	2649	2	0.642428	0.476784
3	1309	871	3	2218	1733	3	0.590171	0.502597
4	1374	375	4	2371	1209	4	0.579502	0.310174
5	1136	1528	5	2266	2549	5	0.501324	0.599451
6	2354	141	6	3357	1029	6	0.701221	0.137026
7	1741	1269	7	2331	3318	7	0.74689	0.382459
8		602	8		2260	8		0.266372

## Sheet: Figure 3
Figure 3 - Numerical Data
A
	Relative Total AQP2 abundance
	WT		Qpc -/-
	1	1.13735	1	0.623206
	2	1.24119	2	0.573269
	3	1.01418	3	1.10481
	4	0.908505	4	0.608479
	5	0.838992	5	0.576878
	6	0.859789
B
WT
Mouse #	1	2	3	4	5	6
Uosm Pre dDAVP (mOsm/Kg)	2432	1424	2392	3048	2080	2488
Uosm Post dDAVP 60 minutes (mOsm/Kg)	3720	3240	3984	3864	2832	3040
KO
Mouse #	1	2	3	4	5	6
Uosm Pre dDAVP (mOsm/Kg)	456	992	608	1752	472	1336
Uosm Post dDAVP 60 minutes (mOsm/Kg)	1088	1776	1448	3632	1160	1928
C
WT
Mouse #	1	2	3	4	5	6	7
Uosm Pre dDAVP (mOsm/Kg)	1336	2520	2092	2600	2324	2984	1316
Uosm Post dDAVP 24 hrs (mOsm/Kg)	3148	2904	4324	3948	3580	4064	4004
Uosm Post dDAVP 48 hrs hrs (mOsm/Kg)	3944	2872	3586	3376	3108	4240	4304
KO
Mouse #	1	2	3	4	5	6	7	8
Uosm Pre dDAVP (mOsm/Kg)	2412	476	908	756	284	1160	2160	464
Uosm Post dDAVP 24 hrs (mOsm/Kg)	2868	1968	1140	2292	1488	2172	3304	1956
Uosm Post dDAVP 48 hrs hrs (mOsm/Kg)	2260	1104	1024	1584	1824	2172	2444	1756
D
	Copeptin (pg/mL)
	WT		Qpc -/-
	1	11.1	1	7.13
	2	15.944	2	6.4746
	3	22.106	3	6.474
	4	8.45	4	10.192
	5	12.32	5	12.416
	6	5.568	6	26.22
	Serum Osm (mOsm/Kg)
	WT		Qpc -/-
	1	320	1	320
	2	312	2	312
	3	320	3	328
	4	312	4	320
	5	320	5	328
	6	312	6	328
	7	326	7	320
	8	318	8	314
	9	322	9	322
	10	314	10	322
	11	328
	12	322
Supplementary Figure S3 - Numerical Data
	WT		Qpc -/-
	1	0.279977	1	0.725608
	2	0.628568	2	0.596489
	3	1.1341	3	0.920497
	4	1.24884	4	0.769079
	5	1.13219	5	0.934626
	6	1.57631
Supplementary Figure S4 - Numerical Data
	WT		Qpc -/-
	1	1.25964	1	0.894334
	2	1.03564	2	1.32341
	3	0.774922	3	1.73945
	4	1.00091	4	0.814806
	5	1.10623	5	0.920684
	6	0.82265
Other Numerical Data
(included in Result Section as text only)
	Urine Omsolality after 12 hours of water restriction
	WT		Qpc -/-
	1	3515	1	2530
	2	3730	2	2690
	3	3305	3	2485

## Sheet: Figure 4
Figure 4 - Numerical Data
A - AQP2 total - Ezrin colocalization		WT	KO		B - AQP2 total - pAQP2-S269 colocalization		WT	KO
Per tubule Pearson's		0.496061	0.847217		Per tubule Pearson's		0.758563	0.799896
correlation		0.79145	0.723963		correlation		0.813278	0.574148
each value is one individual		0.756205	0.829742		each value is one individual		0.856237	0.469301
tubule		0.650104	0.806784		tubule		0.844248	0.44613
		0.685427	0.74714				0.854179	0.741097
		0.622213	0.790147				0.802583	0.609057
		0.707737	0.750193				0.850165	0.754276
		0.753834	0.649503				0.668327	0.733768
		0.71064	0.820714				0.838218	0.735542
		0.777248	0.838386				0.790713	0.755318
		0.738872	0.848454				0.856389	0.575595
		0.816318	0.834767				0.825707	0.859366
		0.809896	0.768253				0.837918	0.600326
		0.772933	0.834624				0.855493	0.70698
		0.817847	0.841178				0.81665	0.824735
		0.700408	0.899098				0.802467	0.712084
		0.522759	0.883785				0.794795	0.64762
		0.809672	0.778314				0.832345	0.801883
		0.763279	0.783772				0.803263	0.60465
		0.758661	0.863267				0.8244	0.57414
		0.847478	0.835089				0.808747	0.824982
		0.839701	0.864603				0.853495	0.868288
		0.856471	0.771394				0.845711	0.85481
		0.865786	0.802669				0.804875	0.849584
		0.683536	0.762145				0.818351	0.817625
		0.818612	0.828643				0.827992	0.877714
		0.847642	0.802592				0.779829	0.813004
		0.832341	0.779743				0.8339	0.870627
		0.848689	0.665603				0.83565	0.86024
		0.839683	0.77411				0.801209	0.813764
		0.785314	0.617629				0.793794	0.835894
		0.792014	0.611687				0.810375	0.692177
		0.757629	0.757479				0.781886	0.823083
		0.854658	0.696197				0.790009	0.835682
		0.90504	0.46003				0.721012	0.871935
		0.902933	0.600144				0.744752	0.866523
		0.886713	0.68854				0.688524	0.84709
		0.840449	0.759349				0.696616	0.872394
		0.907511	0.747475				0.625923	0.894042
		0.825729					0.672118	0.892286
		0.78134					0.679056	0.772615
		0.801964					0.649097
							0.719008

## Sheet: Figure 5
Figure 5 - Numerical Data
A
		Control		AA 10 nM		AA 100 nM
Measurement	Time (min)	OCR (pmol/min)	StDev	OCR (pmol/min)	StDev	OCR (pmol/min)	StDev
1	1.3793	66.0922	7.89307	9.34744	2.15535	7.78174	1.81183
2	9.88054	63.6259	7.50146	8.36226	1.96344	7.11883	1.5994
3	18.4288	63.2354	7.33168	7.70195	1.27757	6.41288	1.23513
4	27.0439	20.7311	2.92252	7.92896	1.83803	5.53038	0.844034
5	35.5566	21.1821	2.87376	9.29998	6.24102	5.56422	1.20818
6	44.0711	23.4628	3.16448	8.6638	5.04595	5.20852	1.47913
7	52.6847	84.6306	8.17036	5.39649	1.8089	4.23905	0.774856
8	61.2132	88.1967	7.05348	5.46142	1.31811	4.14995	1.06404
9	69.7529	99.9673	6.59392	5.06101	1.1088	3.59002	0.846214
10	78.367	8.98679	1.94926	4.83068	1.22408	3.19993	0.735158
11	86.8794	10.2262	1.77561	4.46276	1.14722	3.24119	1.11542
12	95.3887	9.81679	1.72607	4.74967	1.72129	3.51579	1.27009
	mitoATP Production Rate (pmol/min)			glycoATP Production Rate(pmol/min)
Assay	Control	AA 10 nM	AA 100 nM	Control	AA 10 nM	AA 100 nM
1	318.69	11.152	12.0192	58.1524	280.705	300.768
2	317.958	4.51603	9.77066	35.6834	219.594	233.703
3	264.941	6.05545	4.43857	25.5726	193.338	151.562
	Total AQP2/Tp
B	Control	Antimycin 10 nM	Antimycin 100 nM
	0.941042	0.712923	0.648864
	1.00435	0.713386	0.536405
	1.05461	0.783901	0.475343
	1.00271	0.920377	0.471281
	p-AMPK (T172)/total AMPK
	Control	Antimycin 10 nM	Antimycin 100 nM
	0.748254	2.45152	1.30889
	0.833006	4.58675	0.771221
	1.41874	3.36094	2.2568
	1.2467	2.79159	2.55911
C	Control	AA	SBI	AA SBI
	1.09402	1.07914	1.29401	1.14892
	1.04462	0.567496	1.19275	1.16147
	0.861357	0.65401	1.45426	1.20226
	1.21281	0.706051	0.735721	0.734612
	0.962433	0.543682	0.741552	0.826425
	0.824757	0.758061	0.647604	0.990272

## Sheet: Figure 6
Figure 6 - Numerical Data
A
	pAMPK - (T172): Total AMPK
	WT		Qpc -/-
	1	1.05004	1	1.19158
	2	1.01011	2	1.34222
	3	0.857299	3	1.46733
	4	0.978413	4	1.67993
	5	0.9841	5	1.63908
	6	1.12003
B
	Normalized intensity p-AMPK - (T172)
	WT	KO
1	0.984686	1.0547
2	0.99568	1.11587
3	1.00292	1.09825
4	0.981543	1.10721
5	0.993611	1.05399
6	1.00987	1.01606
7	1.00091	1.06188
8	1.01533	1.052
9	1.01018	1.1168
10	0.990244	1.08386
11	0.997348	1.10295
12	1.01397	1.07233
13	0.991119	1.06396
14	1.00163	1.08636
15	0.983242	1.04091
16	0.989667	1.09718
17	1.01454	1.0495
18	1.00446	1.06126
19	1.00038	1.05553
20	0.988755	1.07528
21	1.0198	1.04961
22	1.01058	1.06771
23	0.997428	1.09256
24	1.00982	1.03667
25	0.971821	1.05315
26	1.00337	1.01847
27	1.01093	1.08213
28	0.985294	1.02541
29	1.02326	1.10384
30	1.00746	1.03922
31	1.01418	1.06329
32	0.995914	1.07931
33	1.0143	1.03831
34	0.996185	1.09134
35	0.981242	1.01274
36	0.988332	1.00263

## Sheet: Figure 7
Figure 7 - Numerical Data
A (absolute values)
WT
Mouse #	1	2	3	4	5	6	7	8
Uosm Pre SBI 0206965 (mOsm/Kg)	2404	1480	1696	1188	2104	1726	2336	2488
Uosm Post SBI 0206965 (mOsm/Kg)	1836	1664	1800	1780	1576	3001	1800	1448
KO
Mouse #	1	2	3	4	5	6	7
Uosm Pre SBI 0206965 (mOsm/Kg)	680	784	1024	816	712	936	432
Uosm Post SBI 0206965 (mOsm/Kg)	1248	1164	1672	1432	952	1584	1024
A (relative fold values)
WT
Mouse #	1	2	3	4	5	6	7	8
Fold UOsm Pre SBI 0206965	1.4208	0.874704	1.00236	0.702128	0.972498	0.797781	1.07973	1.14999
Fold Uosm Post SBI 0206965	1.08511	0.983452	1.06383	1.05201	0.728449	1.3871	0.831985	0.669286
KO
Mouse #	1	2	3	4	5	6	7
Fold UOsm Pre SBI 0206965	0.823245	0.949153	1.23971	0.987893	1.02692	1.35	0.623077
Fold Uosm Post SBI 0206965	1.5109	1.4092	2.02421	1.73366	1.37308	2.28462	1.47692
B
	Relative Total AQP2 abundance
	WT		Qpc -/-
	1	0.957568	1	0.75501
	2	1.02229	2	1.07297
	3	1.03701	3	1.15456
	4	0.983131	4	1.22328
	Relative p-AMPK (T172) abundance
	WT		Qpc -/-
	1	0.403128	1	0.12482
	2	1.06113	2	0.16065
	3	2.11547	3	0.803387
	4	0.420266	4	0.78693
	Relative Total AMPK abundance
	WT		Qpc -/-
	1	0.8701	1	1.05032
	2	0.692418	2	1.13328
	3	1.32429	3	0.82819
	4	1.11319	4	0.799248
	p-AMPK:AMPK ratio
	WT		Qpc -/-
	1	0.463313	1	0.118841
	2	1.5325	2	0.141757
	3	1.59743	3	0.970052
	4	0.377534	4	0.984588
